# Supplementary material for: Dietary Guanidine Acetic Acid Improves Ruminal Antioxidant Capacity and Alters Rumen Fermentation and Microflora in Rapid-Growing Lambs
Source: Antioxidants (Basel). 2023 Mar 22;12(3):772. doi: 10.3390/antiox12030772 (PMC10044800; doi:10.3390/antiox12030772)
Supplement: Supplementary file 1 [file antioxidants-12-00772-s001.zip]

Archive with 1 entries (1 files):
- antioxidants-2240279-supplementary.pdf
